# Supplementary material for: Acoustic variation of spider monkey (Ateles geoffroyi) contact calls is related to caller isolation and affects listeners’ responses
Source: PLoS One. 2019 Apr 3;14(4):e0213914. doi: 10.1371/journal.pone.0213914 (PMC6447145; doi:10.1371/journal.pone.0213914)
Supplement: S1 Dataset — (XLSX) [file pone.0213914.s006.xlsx]

## Sheet: Model 1
Identity_of_the_emitter_recorded	F1	Response/No-response	Inside/Outside
MT	-1.67052	Response	Inside
PE	-1.29382	Response	Inside
PE	-0.89427	Response	Inside
FR	1.10326	Response	Inside
FR	-0.01636	Response	Inside
PI	0.20762	Response	Inside
PI	0.42662	Response	Inside
FR1	2.25509	Response	Inside
FR1	2.15983	Response	Inside
FR1	1.8538	Response	Inside
FR1	1.63152	Response	Inside
FR1	1.04684	Response	Inside
MA	-0.29077	Response	Inside
NP	-0.892	Response	Inside
NP	-0.44844	Response	Inside
MA	0.08701	Response	Inside
MA	-0.96957	Response	Inside
FR	-1.15375	Response	Outside
FR1	-1.30028	Response	Outside
FR1	-1.16192	Response	Outside
KA	1.1503	Response	Inside
MA	0.8427	Response	Inside
MA	0.11437	Response	Inside
LU	-0.65602	Response	Outside
LU	-1.29506	Response	Inside
AM	-1.11752	Response	Inside
AE	0.24662	Response	Inside
AE	-0.20705	Response	Inside
MD	0.68484	Response	Inside
LU	-1.5158	Response	Outside
RA	-1.13182	Response	Inside
MI	1.40432	No-response	Inside
MI	-1.55369	Response	Inside
MI	0.84412	Response	Inside
HB	-1.43121	Response	Inside
FR	0.41223	Response	Inside
FR	1.41419	Response	Inside
FR	1.57594	Response	Inside
FR	0.31392	Response	Inside
FR	-1.27393	Response	Inside
MT	0.01667	Response	Inside
MT	0.40863	Response	Inside
AE	-1.17385	Response	Inside
MA	-0.76908	Response	Inside
CA	-0.58203	Response	Inside
CA	-0.85375	Response	Inside
CA	0.87899	Response	Inside
CA	0.37207	Response	Inside
NP	0.1244	Response	Inside
MT	0.68113	Response	Inside
PI	-0.22009	Response	Inside
PI	-1.14758	Response	Inside
RO	1.02707	Response	Inside
CA	1.38772	Response	Inside
LU	-0.72411	No-response	Inside
CA	-0.14181	Response	Inside
LU	-0.61946	Response	Inside
MT	-1.60072	Response	Inside
VE	0.63838	Response	Inside
MT	0.02072	Response	Inside
MT	0.05495	Response	Inside
MI	0.18347	Response	Inside
PI	-0.19145	Response	Inside
PI	0.93938	Response	Inside
MT	0.40157	Response	Inside
LU	-1.31972	Response	Inside
CA	0.36949	Response	Inside
MU	-0.58858	Response	Inside
FR	0.19735	Response	Inside
VE	-0.50127	Response	Inside
PI	-0.67051	Response	Inside
FR1	2.09061	No-response	Inside
FR1	1.74682	No-response	Inside
FR1	1.40577	No-response	Inside
FR1	0.23982	No-response	Inside
CA	0.13572	No-response	Outside
MA	-0.38585	No-response	Outside
MT	-0.4296	No-response	Inside
PE	1.20437	No-response	Inside
PI	0.71637	No-response	Inside
MU	-0.30438	No-response	Inside
MU	0.18169	No-response	Inside
MU	-0.46154	No-response	Inside
MU	-1.55846	No-response	Outside
MU	-0.42751	No-response	Outside
MU	-0.05227	No-response	Outside
MU	-0.41725	No-response	Outside
MU	0.02445	No-response	Outside
MA	0.44809	No-response	Outside
MU	1.24454	No-response	Inside
MU	0.50888	No-response	Inside
MU	1.17853	No-response	Inside
MU	-0.09509	No-response	Inside
MU	0.46222	No-response	Inside
FR	-1.36968	No-response	Outside
MU	-0.36604	No-response	Outside
MU	-1.30358	No-response	Outside
MA	0.72071	No-response	Inside
LU	-0.64621	No-response	Inside
LU	-0.53006	No-response	Inside
RO	1.12294	No-response	Inside
LU	0.85855	No-response	Inside
LU	0.24633	No-response	Inside
LU	-0.0415	No-response	Inside
RA	-0.53747	No-response	Inside
FR	0.01003	No-response	Inside
FR	-0.82946	No-response	Outside
FR	-1.07548	No-response	Outside
RA	-1.42674	No-response	Inside
AE	0.33355	No-response	Inside
AE	-0.04017	No-response	Inside
AE	1.79127	No-response	Inside
LU	0.40554	No-response	Inside
LU	0.66111	No-response	Inside
LU	0.14653	No-response	Inside
LU	1.04493	No-response	Inside
LU	0.29988	No-response	Inside
AE	-1.48196	No-response	Outside
MI	-1.14572	No-response	Inside
MI	0.7682	No-response	Inside
MI	1.62175	No-response	Inside
MI	0.52349	No-response	Inside
MI	0.42421	No-response	Inside
MI	-0.88013	No-response	Inside
MI	1.94973	No-response	Inside
HB	-0.05605	No-response	Inside
HB	0.04447	No-response	Inside
MT	-0.77904	No-response	Inside
LU	0.37228	No-response	Inside
MI	-1.51405	No-response	Inside
AE	-1.57343	No-response	Inside
MI	-0.21714	No-response	Inside
HD	1.92364	No-response	Inside
HD	1.30752	No-response	Inside
CA	1.10607	No-response	Inside
MU	0.44043	No-response	Inside
MU	-0.56648	No-response	Inside
MU	0.15145	No-response	Inside
MP	-1.15695	No-response	Outside
MP	-1.44556	No-response	Outside
CA	0.6994	No-response	Inside
CA	1.15392	No-response	Inside
CA	-0.77953	No-response	Outside
CA	0.79473	No-response	Inside
MU	0.43578	No-response	Inside
VE	-1.60493	No-response	Outside
VE	-0.75717	No-response	Outside
VE	-1.48302	No-response	Outside
FR2	1.10462	No-response	Inside
FR2	0.91168	No-response	Inside
FR2	1.15702	No-response	Inside
FR2	1.42561	No-response	Inside
FR2	0.60855	No-response	Inside
FR2	1.47289	No-response	Inside
FR2	1.12822	No-response	Inside
FR2	-0.36924	No-response	Inside
MA	1.20746	No-response	Inside
CA	-0.28612	No-response	Inside
KA	1.46793	No-response	Inside
KA	-1.24915	No-response	Inside
LU	-1.58456	No-response	Outside
LU	-0.59212	No-response	Outside
VE	-2.00526	No-response	Outside
JM	-2.24575	No-response	Outside
CA	0.26317	No-response	Inside
MI	1.35582	No-response	Inside
MI	1.00751	No-response	Inside
LU	-1.07615	No-response	Inside
LU	-0.48155	No-response	Inside
LU	-0.52628	No-response	Inside
MT	0.32831	No-response	Inside
MT	1.29189	No-response	Inside
MT	0.73227	No-response	Inside
MU	0.42147	No-response	Inside
LU	-0.09699	No-response	Inside
MT	0.65626	No-response	Inside
CA	0.66278	No-response	Inside
CA	0.65311	No-response	Inside
CA	-0.89905	No-response	Outside
CA	-0.27678	No-response	Outside
CA	-1.1273	No-response	Outside
CA	-0.73028	No-response	Outside
CA	0.38252	No-response	Outside

## Sheet: Model 1.1
Identity_of_the_emitter_recorded	F1	Inside/Outside	Separation_distance_between_callers
MT	-1.67052	Inside	21-40
PE	-1.29382	Inside	21-40
PE	-0.89427	Inside	21-40
FR	1.10326	Inside	0-20
FR	-0.01636	Inside	0-20
PI	0.20762	Inside	0-20
PI	0.42662	Inside	0-20
FR1	2.25509	Inside	0-20
FR1	2.15983	Inside	0-20
FR1	1.8538	Inside	0-20
FR1	1.63152	Inside	0-20
FR1	1.04684	Inside	0-20
MA	-0.29077	Inside	0-20
NP	-0.892	Inside	0-20
NP	-0.44844	Inside	41-60
MA	0.08701	Inside	21-40
MA	-0.96957	Inside	0-20
FR	-1.15375	Outside	41-60
FR1	-1.30028	Outside	41-60
FR1	-1.16192	Outside	41-60
KA	1.1503	Inside	0-20
MA	0.8427	Inside	0-20
MA	0.11437	Inside	0-20
LU	-0.65602	Outside	41-60
LU	-1.29506	Inside	21-40
AM	-1.11752	Inside	21-40
AE	0.24662	Inside	0-20
AE	-0.20705	Inside	0-20
MD	0.68484	Inside	0-20
LU	-1.5158	Outside	41-60
RA	-1.13182	Inside	0-20
MI	1.40432	Inside	No response
MI	-1.55369	Inside	0-20
MI	0.84412	Inside	21-40
HB	-1.43121	Inside	21-40
FR	0.41223	Inside	21-40
FR	1.41419	Inside	21-40
FR	1.57594	Inside	21-40
FR	0.31392	Inside	0-20
FR	-1.27393	Inside	21-40
MT	0.01667	Inside	21-40
MT	0.40863	Inside	0-20
AE	-1.17385	Inside	21-40
MA	-0.76908	Inside	0-20
CA	-0.58203	Inside	41-60
CA	-0.85375	Inside	0-20
CA	0.87899	Inside	0-20
CA	0.37207	Inside	0-20
NP	0.1244	Inside	21-40
MT	0.68113	Inside	0-20
PI	-0.22009	Inside	0-20
PI	-1.14758	Inside	21-40
RO	1.02707	Inside	0-20
CA	1.38772	Inside	21-40
LU	-0.72411	Inside	No response
CA	-0.14181	Inside	0-20
LU	-0.61946	Inside	0-20
MT	-1.60072	Inside	21-40
VE	0.63838	Inside	0-20
MT	0.02072	Inside	21-40
MT	0.05495	Inside	21-40
MI	0.18347	Inside	0-20
PI	-0.19145	Inside	21-40
PI	0.93938	Inside	0-20
MT	0.40157	Inside	0-20
LU	-1.31972	Inside	0-20
CA	0.36949	Inside	0-20
MU	-0.58858	Inside	21-40
FR	0.19735	Inside	21-40
VE	-0.50127	Inside	0-20
PI	-0.67051	Inside	41-60
FR1	2.09061	Inside	No response
FR1	1.74682	Inside	No response
FR1	1.40577	Inside	No response
FR1	0.23982	Inside	No response
CA	0.13572	Outside	No response
MA	-0.38585	Outside	No response
MT	-0.4296	Inside	No response
PE	1.20437	Inside	No response
PI	0.71637	Inside	No response
MU	-0.30438	Inside	No response
MU	0.18169	Inside	No response
MU	-0.46154	Inside	No response
MU	-1.55846	Outside	No response
MU	-0.42751	Outside	No response
MU	-0.05227	Outside	No response
MU	-0.41725	Outside	No response
MU	0.02445	Outside	No response
MA	0.44809	Outside	No response
MU	1.24454	Inside	No response
MU	0.50888	Inside	No response
MU	1.17853	Inside	No response
MU	-0.09509	Inside	No response
MU	0.46222	Inside	No response
FR	-1.36968	Outside	No response
MU	-0.36604	Outside	No response
MU	-1.30358	Outside	No response
MA	0.72071	Inside	No response
LU	-0.64621	Inside	No response
LU	-0.53006	Inside	No response
RO	1.12294	Inside	No response
LU	0.85855	Inside	No response
LU	0.24633	Inside	No response
LU	-0.0415	Inside	No response
RA	-0.53747	Inside	No response
FR	0.01003	Inside	No response
FR	-0.82946	Outside	No response
FR	-1.07548	Outside	No response
RA	-1.42674	Inside	No response
AE	0.33355	Inside	No response
AE	-0.04017	Inside	No response
AE	1.79127	Inside	No response
LU	0.40554	Inside	No response
LU	0.66111	Inside	No response
LU	0.14653	Inside	No response
LU	1.04493	Inside	No response
LU	0.29988	Inside	No response
AE	-1.48196	Outside	No response
MI	-1.14572	Inside	No response
MI	0.7682	Inside	No response
MI	1.62175	Inside	No response
MI	0.52349	Inside	No response
MI	0.42421	Inside	No response
MI	-0.88013	Inside	No response
MI	1.94973	Inside	No response
HB	-0.05605	Inside	No response
HB	0.04447	Inside	No response
MT	-0.77904	Inside	No response
LU	0.37228	Inside	No response
MI	-1.51405	Inside	No response
AE	-1.57343	Inside	No response
MI	-0.21714	Inside	No response
HD	1.92364	Inside	No response
HD	1.30752	Inside	No response
CA	1.10607	Inside	No response
MU	0.44043	Inside	No response
MU	-0.56648	Inside	No response
MU	0.15145	Inside	No response
MP	-1.15695	Outside	No response
MP	-1.44556	Outside	No response
CA	0.6994	Inside	No response
CA	1.15392	Inside	No response
CA	-0.77953	Outside	No response
CA	0.79473	Inside	No response
MU	0.43578	Inside	No response
VE	-1.60493	Outside	No response
VE	-0.75717	Outside	No response
VE	-1.48302	Outside	No response
FR2	1.10462	Inside	No response
FR2	0.91168	Inside	No response
FR2	1.15702	Inside	No response
FR2	1.42561	Inside	No response
FR2	0.60855	Inside	No response
FR2	1.47289	Inside	No response
FR2	1.12822	Inside	No response
FR2	-0.36924	Inside	No response
MA	1.20746	Inside	No response
CA	-0.28612	Inside	No response
KA	1.46793	Inside	No response
KA	-1.24915	Inside	No response
LU	-1.58456	Outside	No response
LU	-0.59212	Outside	No response
VE	-2.00526	Outside	No response
JM	-2.24575	Outside	No response
CA	0.26317	Inside	No response
MI	1.35582	Inside	No response
MI	1.00751	Inside	No response
LU	-1.07615	Inside	No response
LU	-0.48155	Inside	No response
LU	-0.52628	Inside	No response
MT	0.32831	Inside	No response
MT	1.29189	Inside	No response
MT	0.73227	Inside	No response
MU	0.42147	Inside	No response
LU	-0.09699	Inside	No response
MT	0.65626	Inside	No response
CA	0.66278	Inside	No response
CA	0.65311	Inside	No response
CA	-0.89905	Outside	No response
CA	-0.27678	Outside	No response
CA	-1.1273	Outside	No response
CA	-0.73028	Outside	No response
CA	0.38252	Outside	No response

## Sheet: Model 2
Vocal_exchange_code	Identity_of_the_emitter_recorded	F1	Identity_of_the_emitter_recorded_2	Spontaneous_response	Distance_between_emitter_and_receptor_2ndClass	Separation_Time
E4	PE	-0.89427	FE	Spontaneous	(21-40)	1611
E7	FR	1.10326	FR1	Spontaneous	(0-20)	1.37
E9	FR	-0.01636	FR1	Spontaneous	(0-20)	1445
E10	PI	0.20762	LU	Spontaneous	(0-20)	2012
E11	PI	0.42662	LU	Spontaneous	(0-20)	2536
E15	PI	-1.18816	FR	Response	(41-60)	1.49
E16	FR1	2.25509	FR	Spontaneous	(0-20)	1311
E17	FR1	2.15983	FR	Spontaneous	(0-20)	1888
E19	FR1	1.8538	FR	Spontaneous	(0-20)	1168
E20	FR1	1.63152	FR	Spontaneous	(0-20)	1058
E21	FR1	1.04684	FR	Spontaneous	(0-20)	1659
E22	FR	0.17805	VR	Response	(21-40)	0.792
E23	MA	-1.45381	MU	Response	(0-20)	0.815
E24	MA	-0.29077	MU	Spontaneous	(0-20)	1397
E26	NP	-0.892	VE	Spontaneous	(0-20)	1177
E26	MU	-0.33536	LU	Response	(0-20)	1317
E27	MU	-0.72957	LU	Response	(21-40)	2278
E28	NP	-0.44844	VE	Spontaneous	(41-60)	2592
E31	MA	0.08701	MU	Spontaneous	(21-40)	1337
E32	MA	-0.96957	KI	Spontaneous	(0-20)	0.483
E35	MA	-0.72132	KI	Response	(21-40)	3068
E37	FR	-1.15375	FR1	Spontaneous	(41-60)	3.32
E39	FR1	-1.30028	FR	Spontaneous	(41-60)	1258
E39	FR	-0.83397	FR1	Response	(41-60)	1479
E41.1	FR1	-1.16192	FD	Spontaneous	(41-60)	1822
E42	KA	1.1503	CA	Spontaneous	(0-20)	1902
E43	MA	-1.50891	KI	Response	(21-40)	1012
E45	MA	0.8427	KI	Spontaneous	(0-20)	1492
E46	MA	0.11437	KI	Spontaneous	(0-20)	1308
E55	LU	-1.29506	RO	Spontaneous	(21-40)	1607
E58	AM	-1.11752	BE	Spontaneous	(21-40)	2246
E59	AE	0.24662	TO	Spontaneous	(0-20)	1373
E60	AE	-0.20705	TO	Spontaneous	(0-20)	1316
E65	MD	0.68484	TO	Spontaneous	(0-20)	2255
E71	LU	-1.28316	RO	Response	(41-60)	1812
E73	LU	-1.5158	CA	Spontaneous	(41-60)	2036
E75	RA	-1.13182	RE	Spontaneous	(0-20)	2571
E78	RA	-0.83481	RE	Response	(41-60)	0.622
E81	VE	-1.60158	FR	Response	(21-40)	0.913
E83	TO	-1.0493	AE	Response	(41-60)	1067
E84	TO	-1.80835	AE	Response	(41-60)	1139
E89	MI	-1.64337	FR	Response	(21-40)	0.719
E90	MI	-1.55369	FR	Spontaneous	(0-20)	1187
E91	MI	0.84412	FR	Spontaneous	(21-40)	2193
E93	MU	-0.10114	AM	Response	(0-20)	2218
E94	MI	0.22697	FR	Response	(21-40)	1703
E95	MI	-0.86573	FR	Response	(41-60)	0.91
E96	MI	-0.76573	FR	Response	(0-20)	1.05
E99	AE	-1.57173	TO	Response	(41-60)	1015
E101	AE	-1.08219	LU	Response	(41-60)	0.889
E103	MI	-1.37946	CA	Response	(41-60)	0.927
E103	MU	-0.78058	TO	Response	(0-20)	1192
E105	CA	-0.72739	KA	Response	(41-60)	0.926
E106	MI	-1.11151	CA	Response	(21-40)	1096
E108	CA	-0.85665	ED	Response	(41-60)	2855
E110	MI	-1.25483	CA	Response	(21-40)	2006
E114	FR	0.41223	HB	Spontaneous	(21-40)	1716
E119	HB	-0.16877	MU	Response	(21-40)	1163
E121	HB	1.22356	MU	Response	(0-20)	1.31
E124	VE	-1.41479	FR	Response	(41-60)	0.858
E126	FR	1.41419	FR1	Spontaneous	(21-40)	1392
E129	FR	1.57594	VR	Spontaneous	(21-40)	2009
E129	VR	-2.05504	FD	Response	(21-40)	0.655
E129.1	FR	0.47582	VR	Response	(21-40)	1598
E130	FR1	-1.43608	VR	Response	(21-40)	0.929
E131	FR	-1.27393	FR1	Spontaneous	(21-40)	1666
E131.1	MT	0.01667	VE	Spontaneous	(21-40)	0.864
E131.1	MI	-1.11737	CA	Response	(21-40)	0.918
E132	MT	-1.50583	VE	Response	(41-60)	2854
E135	MT	-1.36828	VE	Response	(21-40)	1939
E140	MT	0.40863	VE	Spontaneous	(0-20)	0.869
E144	CA	-1.25819	MI	Response	(21-40)	1383
E145	AE	-1.17385	LU	Spontaneous	(21-40)	1365
E146	MA	-0.76908	KI	Spontaneous	(0-20)	1577
E148	CA	-0.58203	MI	Spontaneous	(41-60)	1734
E149	AE	-1.9133	LU	Response	(21-40)	1509
E149	KA	-0.50937	AE	Response	(0-20)	1688
E151	CA	-0.61484	KA	Response	(0-20)	0.955
E153	MI	0.43202	CA	Response	(21-40)	0.889
E154	MI	-0.141	CA	Response	(21-40)	1310
E154	CA	-0.05941	KA	Response	(21-40)	1509
E155	CA	-0.85375	KA	Spontaneous	(0-20)	1409
E158	CA	0.87899	KA	Spontaneous	(0-20)	1791
E159	CA	0.36903	KA	Response	(21-40)	2594
E162	CA	-2.18895	MI	Response	(0-20)	1278
E165	NP	0.1244	CA	Spontaneous	(21-40)	0.454
E165	LU	-0.81284	RO	Response	(21-40)	0.886
E168	MT	0.68113	MC	Spontaneous	(0-20)	2.88
E172	MI	-0.07733	FR	Response	(41-60)	1526
E174	JM	0.17988	MI	Response	(0-20)	0.978
E183	PI	-0.22009	IR	Spontaneous	(0-20)	1749
E184	PI	-1.14758	IR	Spontaneous	(21-40)	2528
E185	RO	1.02707	LU	Spontaneous	(0-20)	0.972
E186	LU	0.22909	CA	Response	(21-40)	1896
E186	CA	0.39065	LU	Response	(21-40)	2209
E187	LU	-0.26913	CA	Response	(21-40)	1679
E188	CA	1.38772	LU	Spontaneous	(21-40)	1823
E198	KA	-0.32962	ED	Response	(0-20)	2016
E199	CA	1.31644	ED	Response	(0-20)	1874
E200	CA	-0.14181	ED	Spontaneous	(0-20)	2266
E202	CA	0.45181	MI	Response	(0-20)	1012
E203	LU	-0.61946	RO	Spontaneous	(0-20)	2001
E204	LU	-0.91477	RO	Response	(0-20)	0.988
E206	MI	0.16977	CA	Response	(21-40)	3027
E207	MT	-1.60072	LU	Spontaneous	(21-40)	0.384
E211	VE	0.63838	CA	Spontaneous	(0-20)	1733
E212	MT	0.02072	LU	Spontaneous	(21-40)	2987
E213	MT	0.05495	LU	Spontaneous	(21-40)	2384
E215	MI	0.18347	FR1	Spontaneous	(0-20)	2694
E217	MI	1.04634	FR	Response	(21-40)	2594
E219	LU	-0.67908	RO	Response	(0-20)	2027
E221	LU	-0.684	RO	Response	(21-40)	2955
E223	PI	-0.19145	BE	Spontaneous	(21-40)	1686
E225	PI	0.93938	MT	Spontaneous	(0-20)	1269
E226	PI	-1.12513	MT	Response	(21-40)	1686
E228	PI	-0.59603	MT	Response	(41-60)	2554
E229	PI	-1.22418	MT	Response	(41-60)	0.957
E230	MT	0.4943	VE	Response	(0-20)	1349
E231	MT	0.40157	VE	Spontaneous	(0-20)	2348
E232	MT	0.46834	VE	Response	(41-60)	3099
E233	LU	-1.31972	VE	Spontaneous	(0-20)	0.897
E233.1	LU	-1.01327	MT	Response	(21-40)	1375
E233.2	MT	0.80374	VE	Response	(0-20)	1101
E237	CA	0.36949	MI	Spontaneous	(0-20)	0.982
E237	MI	-0.45154	CA	Response	(0-20)	1145
E238	MU	-0.58858	TO	Spontaneous	(21-40)	1498
E240	MU	1.34687	MI	Response	(21-40)	1633
E245	FR	0.19735	FR1	Spontaneous	(21-40)	1951
E255	VE	-0.50127	MU	Spontaneous	(0-20)	1091
E257	CA	0.78303	ED	Response	(0-20)	1229
E260	LO	0.95966	MT	Response	(21-40)	1896

## Sheet: Model 3
Identity_of_the_emitter_recorded	F1	Spontaneous_response	Distance_between_emitter_and_receptor_2	Identity_of_the_emitter_recorded_2	F1_2
PE	-1.29382	Spontaneous	(0-20)	FE	-0.61235
PE	-0.89427	Spontaneous	(21-40)	FE	-0.32257
PI	0.20762	Spontaneous	(0-20)	FR	0.1138
PI	0.42662	Spontaneous	(0-20)	FR	0.59926
PI	-1.18816	Response	(41-60)	FR	-0.84452
FR1	2.25509	Spontaneous	(0-20)	FR	1.05134
FR1	1.63152	Spontaneous	(0-20)	FR	-0.3208
FR	0.17805	Response	(0-20)	FR1	1.02596
MA	-1.45381	Response	(0-20)	MU	0.47487
NP	-0.892	Spontaneous	(0-20)	MU	-0.33536
FR	-0.58545	Response	(41-60)	FR1	-0.83198
FR1	-1.30028	Spontaneous	(41-60)	FR	-0.83397
KA	1.1503	Spontaneous	(0-20)	CA	0.31586
LU	-1.29506	Spontaneous	(21-40)	RO	1.17593
VE	-1.60158	Response	(0-20)	RA	-1.51386
MU	-0.10114	Response	(0-20)	MI	-0.32904
AE	-1.57173	Response	(21-40)	TO	-0.92375
MI	-1.37946	Response	(0-20)	MU	-0.78058
FR	0.41223	Spontaneous	(0-20)	HB	0.0758
VE	-1.41479	Response	(41-60)	TO	-1.42666
FR	1.57594	Spontaneous	(21-40)	VR	-2.05504
FR	-1.27393	Spontaneous	(21-40)	MT	-0.25095
MT	0.01667	Spontaneous	(21-40)	MI	-1.11737
AE	-1.9133	Response	(0-20)	KA	-0.50937
MI	-0.141	Response	(21-40)	CA	-0.05941
CA	0.36903	Response	(21-40)	KA	-0.10598
NP	0.1244	Spontaneous	(21-40)	LU	-0.81284
JM	0.17988	Response	(0-20)	MI	-1.70514
HD	1.17366	Response	(21-40)	AE	0.58257
PI	-0.22009	Spontaneous	(0-20)	IR	0.66782
RO	1.02707	Spontaneous	(0-20)	LU	-1.74056
LU	0.22909	Response	(21-40)	CA	0.39065
LU	-0.26913	Response	(21-40)	CA	-0.38838
LU	-0.91477	Response	(0-20)	RO	0.54774
VE	0.63838	Spontaneous	(0-20)	MT	-0.67206
MI	0.18347	Spontaneous	(0-20)	MT	-0.0118
LU	-0.67908	Response	(21-40)	JM	1.23788
LU	-0.684	Response	(0-20)	RO	1.49927
PI	-0.19145	Spontaneous	(21-40)	BE	-1.56016
LU	-1.01327	Response	(21-40)	MT	1.1901
CA	0.36949	Spontaneous	(0-20)	MI	-0.45154
FR	0.19735	Spontaneous	(21-40)	MU	0.42825
LO	0.95966	Response	(21-40)	MT	0.02211

## Sheet: Model 4
Identity_of_the_emitter_recorded	F1	Spontaneous_response	Identity_of_the_emitter_recorded_2	Distance_between_emitter_and_receptor_2nd	Orienting_behavior
PE	-1.29382	Spontaneous	FE	(0-20)	No
PE	-0.89427	Spontaneous	FE	(21-40)	Yes
PI	0.20762	Spontaneous	FR	(0-20)	No
PI	0.42662	Spontaneous	FR	(0-20)	Yes
PI	-1.18816	Response	FR	(41-60)	Yes
FR1	2.25509	Spontaneous	FR	(0-20)	No
FR1	2.15983	Spontaneous	FR	(0-20)	No
FR1	1.63152	Spontaneous	FR	(0-20)	Yes
FR	0.17805	Response	FR1	(0-20)	Yes
MA	-1.45381	Response	MU	(0-20)	Yes
NP	-0.892	Spontaneous	MU	(0-20)	Yes
FR	-0.58545	Response	FR1	(41-60)	Yes
FR1	-1.30028	Spontaneous	FR	(41-60)	Yes
KA	1.1503	Spontaneous	CA	(0-20)	No
LU	-1.29506	Spontaneous	RO	(21-40)	Yes
VE	-1.60158	Response	RA	(0-20)	No
MU	-0.10114	Response	MI	(0-20)	Yes
AE	-1.57173	Response	TO	(21-40)	Yes
MI	-1.37946	Response	MU	(0-20)	No
FR	0.41223	Spontaneous	HB	(0-20)	Yes
VE	-1.41479	Response	TO	(41-60)	Yes
FR	1.57594	Spontaneous	VR	(21-40)	Yes
FR	-1.27393	Spontaneous	MT	(21-40)	No
MT	0.01667	Spontaneous	MI	(21-40)	Yes
AE	-1.9133	Response	KA	(0-20)	Yes
MI	-0.141	Response	CA	(21-40)	Yes
CA	0.36903	Response	KA	(21-40)	No
NP	0.1244	Spontaneous	LU	(21-40)	Yes
JM	0.17988	Response	MI	(0-20)	Yes
HD	1.17366	Response	AE	(21-40)	Yes
PI	-0.22009	Spontaneous	IR	(0-20)	No
RO	1.02707	Spontaneous	LU	(0-20)	Yes
LU	0.22909	Response	CA	(21-40)	No
LU	-0.26913	Response	CA	(21-40)	Yes
CA	1.38772	Spontaneous	LU	(21-40)	No
LU	-0.91477	Response	RO	(0-20)	Yes
VE	0.63838	Spontaneous	MT	(0-20)	No
MI	0.18347	Spontaneous	MT	(0-20)	No
LU	-0.67908	Response	JM	(21-40)	No
LU	-0.684	Response	RO	(0-20)	No
PI	-0.19145	Spontaneous	BE	(21-40)	Yes
LU	-1.31972	Spontaneous	VE	(0-20)	Yes
LU	-1.01327	Response	MT	(21-40)	Yes
CA	0.36949	Spontaneous	MI	(0-20)	No
FR	0.19735	Spontaneous	MU	(21-40)	Yes
LO	0.95966	Response	MT	(21-40)	No
MT	0.40863	Spontaneous	VE	(0-20)	No
CA	-0.958203	Spontaneous	MI	(41-60)	No
MT	0.68113	Spontaneous	MC	(0-20)	No
MA	-0.76908	Spontaneous	KI	(0-20)	No
CA	0.78303	Response	KA	(0-20)	No
PI	-1.12513	Response	LU	(21-40)	Yes
